# Supplementary material for: Fine Mapping of a QTL for Fertility on BTA7 and Its Association With a CNV in the Israeli Holsteins
Source: G3 (Bethesda). 2011 Jun 1;1(1):65–74. doi: 10.1534/g3.111.000299 (PMC3276122; doi:10.1534/g3.111.000299)
Supplement: Supporting Information [file supp_1.1.65_TableS1.xls]

## Sheet: Sheet1
												1
												G. Glick et al.
											KIAA1683 full polymorphism report
Sire	cluster	reference	Position on BTA7 (bp)
		LOC788637	4854959	4854991	4855011	4855056	4855129	4855147	4855131	4855311	4855991	4856049	4856290	4856325	4856820	4856864	4856886	4856919	4856920	4856941	4857096	4857126	4857153	4857165	4857178	4857214	4857508	4857525	4857569	4857579	4857622	4857832	4857848	4857993	4858075	4858085	4858100	4858123	4866324
		LOC618787	4894469	4894500	4894520	4894565	4894639	4894657	4894717	4894898	4895578	4895636	4895877	4895912	4896407	4896451	4896473	4896506	4896507	4896528	4896683	4896713	4896740	4896752	4896765	4896801	4897095	4897112	4897156	4897166	4897209	4897419	4897435	4897580	4897662	4897672	4897687	4897710	4905658
3089	cluster 1		C/G	C/G	C/T	T	C/G	A/G	C/G	C/T	C/T	C/T	A/G	C/T	A/G	A/G	A/T	C	A/G	A/G	C/T	C/T	A/C	C/T	C/T	A/G	A/G	A/G	T/G	C/T	C/G	A/G	A/G	A/G	A/G	A/G	A/G	A/G	G/T
3208			C/G	C/G	C/T	T	C/G	A/G	C/G	C/T	C/T	C/T	A/G	C/T	A/G	A/G	A/T	C	A/G	A/G	C/T	C/T	A/C	C/T	C/T	A/G	A/G	A/G	T/G	C/T	C/G	A/G	A/G	A/G	A/G	A/G	A/G	A/G	G/T
2278			C/G	C/G	C/T	T	C/G	A/G	C/G	-	C/T	C/T	A/G	C/T	A/G	A/G	A/T	C	A/G	A/G	C/T	C/T	A/C	C/T	C/T	A/G	A/G	A/G	G/T	C/T	C/G	A/G	A/G	A/G	A/G	A/G	A/G	A/G	G/T
3070			C/G	C/G	C/T	T	C/G	A/G	C/G	-	C/T	-	A/G	C/T	A/G	A/G	A/T	C	A/G	A/G	C/T	C/T	A/C	C/T	C/T	A/G	A/G	A/G	G/T	C/T	C/G	A/G	A/G	A/G	A/G	A/G	A/G	A/G	G/T
3099			C/G	C/G	C/T	T	C/G	A/G	C/G	-	C/T	-	A/G	C/T	A/G	A/G	A/T	C/A	A/G	A/G	C/T	C/T	A/C	C/T	C/T	A/G	A/G	A/G	G/T	C/T	C/G	A/G	A/G	A/G	A/G	A/G	A/G	A/G	G/T
2357			C/G	C/G	C/T	T	C/G	A/G	C/G	C/T	C/T	C/T	A/G	C/T	A/G	A/G	A/T	C	A/G	A/G	C/T	C/T	A/C	C/T	C/T	A/G	A/G	A/G	G/T	C/T	C/G	A/G	A/G	A/G	A/G	A/G	A/G	A/G	G/T
3241	cluster 2		C	C/G	C	C/T	C/G	A/G	C	C/T	C/T	C/T	A/G	C/T	A/G	G	A/T	C	A/G	A/G	C	C/T	A/C	C/T	C	A/G	A	A	G/T	C	C	G	A/G	G	G	A/G	G	G	G
3274			C	C/G	C	T	C/G	A/G	C	C/T	C/T	C/T	A/G	C/T	A/G	G	A/T	C	A/G	A/G	C	C/T	A/C	C/T	C	A/G	A	A	G/T	C	C	G	A/G	G	G	A/G	G	G	G
2283			C	C/G	C	T	C/G	A/G	C	C/T	C/T	C/T	A/G	C/T	A/G	G	A/T	C	A/G	A/G	C	C/T	A/C	C/T	C	A/G	A	A	G/T	C	C	G	A/G	G	G	A/G	G	G	G
3258	cluster 3		C/G	G	C/T	T	C/G	A	C/G	C/T	C/T	C/T	A/G	C	A/G	A/G	A/T	C/A	G	A/G	C/T	C/T	C	C	C/T	A/G	A/G	A/G	T	C/T	C/G	A/G	A/G	A/G	A/G	A/G	A/G	A/G	G/T
V1		LOC788637	G	C	C	T	G	G	G	C	C	C	G	T	A	A	T	C	A	A	T	C	C	C	T	G	G	G	G	T	G	A	G	A	A	G	A	A	T
V2		LOC618787	C	G	C	T	C	A	C	T	C	T	A	C	G	G	T	C	A	G	C	C	A	T	C	G	A	A	G	C	C	G	G	G	G	G	G	G	G
V3		ti109805135													A	G	A	C	G	A	C	T	C	C	C	A	A	A	T	C	C
V4																				G	C	C	C	C	C	G
		indicate the location of differences, between the two gene duplicates																		Exon 3 region that was used for the gene variant isolation analysis
		Red fonts stands for homozygous sites
